# Supplementary material for: The Impact of UGT1A1 Genetic Variability on Enzyme Expression in Liver Pathology
Source: Genes (Basel). 2026 May 21;17(5):589. doi: 10.3390/genes17050589 (PMC13205437; doi:10.3390/genes17050589)
Supplement: Supplementary file 1 [file genes-17-00589-s001.zip]

Archive with 1 entries (1 files):
- genes-4265426-supplementary.pdf
